# Supplementary material for: Immunomodulatory Effect of Phage Depolymerase Dep_kpv74 with Therapeutic Potential Against K2-Hypervirulent Klebsiella pneumoniae
Source: Antibiotics (Basel). 2025 Jan 7;14(1):44. doi: 10.3390/antibiotics14010044 (PMC11761230; doi:10.3390/antibiotics14010044)
Supplement: Supplementary file 1 [file antibiotics-14-00044-s001.zip]

Archive with 1 entries (1 files):
- antibiotics-3339111-supplementary.pdf
